# Supplementary material for: Hot-starting software containers for STAR aligner
Source: Gigascience. 2018 Jul 31;7(8):giy092. doi: 10.1093/gigascience/giy092 (PMC6131214; doi:10.1093/gigascience/giy092)
Supplement: Additional Files [file giy092_supplemental_files.zip]

Archive with 2 entries (2 files):
- AdditionalFile2.pdf
- User Manual Hot-start Containers New.pdf
